# Supplementary material for: Using Automated Speech Processing for Repeated Measurements in a Clinical Setting of the Behavioral Variability in the Stroop Task
Source: Brain Sci. 2023 Mar 4;13(3):442. doi: 10.3390/brainsci13030442 (PMC10046258; doi:10.3390/brainsci13030442)
Supplement: Supplementary file 1 [file brainsci-13-00442-s001.zip]

Archive with 1 entries (1 files):
- brainsci-2223379-supplementary.pdf
